# Supplementary material for: Comorbid Pathologies and Their Impact on Dementia with Lewy Bodies—Current View
Source: Int J Mol Sci. 2025 Aug 8;26(16):7674. doi: 10.3390/ijms26167674 (PMC12386235; doi:10.3390/ijms26167674)
Supplement: Supplementary file 1 [file ijms-26-07674-s001.zip]

Archive with 1 entries (1 files):
- ijms-3780217-supplementary.pdf
